# Supplementary material for: ETS-1-activated LINC01016 over-expression promotes tumor progression via suppression of RFFL-mediated DHX9 ubiquitination degradation in breast cancers
Source: Cell Death Dis. 2023 Aug 8;14(8):507. doi: 10.1038/s41419-023-06016-3 (PMC10406855; doi:10.1038/s41419-023-06016-3)
Supplement: Supplementary file 3 — Supplementary Table 2 DHX9 [file 41419_2023_6016_MOESM3_ESM.xlsx]

## Sheet: Sheet1
Supplementary Table 2.
A list of potential LINC01016-interacting protein candidates in MDA-MB-231 cells based on RNA-protein pull-down assays and mass spectrometry analysis
Gene Name	Description	Mass	Score	Matches	Sequences	emPAI	Coverage
CAND1	Cullin-associated NEDD8-dissociated protein 1 OS=Homo sapiens OX=9606 GN=CAND1 PE=1 SV=2	137999	26	4(1)	4(1)	0.02	0.03
COPA	Coatomer subunit alpha OS=Homo sapiens OX=9606 GN=COPA PE=1 SV=2	139797	30	4(1)	3(1)	0.02	0.02
DHX9	ATP-dependent RNA helicase A OS=Homo sapiens OX=9606 GN=DHX9 PE=1 SV=4	142181	438	8(3)	7(2)	0.07	0.06
EIF3A	Eukaryotic translation initiation factor 3 subunit A OS=Homo sapiens OX=9606 GN=EIF3A PE=1 SV=1	166867	74	6(3)	5(3)	0.06	0.03
EPRS	Bifunctional glutamate/proline--tRNA ligase OS=Homo sapiens OX=9606 GN=EPRS PE=1 SV=5	172080	134	3(1)	3(1)	0.03	0.04
FAM135B	Protein FAM135B OS=Homo sapiens OX=9606 GN=FAM135B PE=2 SV=2	157041	16	12(1)	2(1)	0.02	0.01
IARS	Isoleucine--tRNA ligase, cytoplasmic OS=Homo sapiens OX=9606 GN=IARS PE=1 SV=2	145718	50	1(1)	1(1)	0.02	0
KIF15	Kinesin-like protein KIF15 OS=Homo sapiens OX=9606 GN=KIF15 PE=1 SV=1	161030	19	3(1)	3(1)	0.02	0.01
MOV10L1	RNA helicase Mov10l1 OS=Homo sapiens OX=9606 GN=MOV10L1 PE=2 SV=1	137089	25	4(1)	2(1)	0.02	0.01
NUP155	Nuclear pore complex protein Nup155 OS=Homo sapiens OX=9606 GN=NUP155 PE=1 SV=1	156697	27	2(1)	2(1)	0.02	0.01
PC	Pyruvate carboxylase, mitochondrial OS=Homo sapiens OX=9606 GN=PC PE=1 SV=2	130293	22	4(1)	4(1)	0.03	0.03
PDS5A	Sister chromatid cohesion protein PDS5 homolog A OS=Homo sapiens OX=9606 GN=PDS5A PE=1 SV=1	152274	27	5(1)	4(1)	0.02	0.02
POLR2B	DNA-directed RNA polymerase II subunit RPB2 OS=Homo sapiens OX=9606 GN=POLR2B PE=1 SV=1	135236	35	1(1)	1(1)	0.02	0
RRBP1	Ribosome-binding protein 1 OS=Homo sapiens OX=9606 GN=RRBP1 PE=1 SV=4	152780	81	7(3)	5(2)	0.07	0.04
RTN4	Reticulon-4 OS=Homo sapiens OX=9606 GN=RTN4 PE=1 SV=2	130250	73	4(1)	4(1)	0.03	0.06
THBS1	Thrombospondin-1 OS=Homo sapiens OX=9606 GN=THBS1 PE=1 SV=2	133291	30	2(1)	2(1)	0.02	0.01
ZSWIM6	Zinc finger SWIM domain-containing protein 6 OS=Homo sapiens OX=9606 GN=ZSWIM6 PE=1 SV=2	135096	72	3(2)	1(1)	0.02	0
