# Supplementary material for: ETS-1-activated LINC01016 over-expression promotes tumor progression via suppression of RFFL-mediated DHX9 ubiquitination degradation in breast cancers
Source: Cell Death Dis. 2023 Aug 8;14(8):507. doi: 10.1038/s41419-023-06016-3 (PMC10406855; doi:10.1038/s41419-023-06016-3)
Supplement: Supplementary file 5 — Supplementary Table 4 pathway Result [file 41419_2023_6016_MOESM5_ESM.xls]

## Sheet: hsa
#Column "PathwayID" stands for Pathway identifiers used in KEGG
#Column "Definition" stands for the definition of the PathwayID
#Column "OriginalWebSite"stands for The map's website,the nodes with red frame and red symbol are associated with the DE genes, green nodes have no significance
#Column "p-value"
"Fisher-Pvalue" stands for the enrichment p-value of the PathwayID used Fisher's exact test
#Column "SelectionCounts" stands for the Count of the DE genes' entities directly associated with the listed PathwayID
#Column "SelectionSize" stands for the total number of the DE genes' entities
#Column "Count" stands for the count of the chosen background population genes' entities associated with the listed PathwayID
#Column "Size" stands for the total number of chosen background population genes' entities
#Column "FDR" stands for the false discovery rate of the PathwayID
#Column "Enrichment_Score" stands for the Enrichment Score value of the PathwayID, it equals "-log10(Pvalue)"
#Column "GeneRatio" stands for the Gene Ratio value of the PathwayID, it equals "SelectionCounts/SelectionSize"
#Column "GENES" stands for the DE genes associated with the PathwayID
PathwayID	Definition	OriginalWebSite	Fisher-Pvalue	SelectionCounts	SelectionSize	Count	Size	FDR	Enrichment_Score	GeneRatio	Genes
hsa04512	ECM-receptor interaction	http://www.genome.jp/kegg-bin/show_pathway?hsa04512+948+1278+1280+1287+1299+1311+3381+3674+3679+3910+22798+255743+7058+7059	2.28892e-05	14	350	88	8050	0.00780521	4.64037	0.04	CD36//COL1A2//COL2A1//COL4A5//COL9A3//COMP//IBSP//ITGA2B//ITGA7//LAMA4//LAMB4//NPNT//THBS2//THBS3
hsa05322	Systemic lupus erythematosus	http://www.genome.jp/kegg-bin/show_pathway?hsa05322+718+720+940+440093+221613+8335+8347+8970+8340+8352+8353+8356+8359+8366+8363+3127	0.00021726	16	350	134	8050	0.0357292	3.66302	0.045714	C3//C4A//CD28//H3F3C//HIST1H2AA//HIST1H2AB//HIST1H2BC//HIST1H2BJ//HIST1H2BL//HIST1H3C//HIST1H3E//HIST1H3J//HIST1H4A//HIST1H4B//HIST1H4J//HLA-DRB5
hsa04151	PI3K-Akt signaling pathway	http://www.genome.jp/kegg-bin/show_pathway?hsa04151+100533105+1278+1280+1287+1299+1311+1950+2057+2246+2323+2689+2784+2788+2793+3381+3480+3481+3674+3679+3910+22798+2846+4846+5105+5156+5228+5290+5522+7058+7059	0.000327653	30	350	354	8050	0.0357292	3.48459	0.085714	C8ORF44-SGK3//COL1A2//COL2A1//COL4A5//COL9A3//COMP//EGF//EPOR//FGF1//FLT3LG//GH2//GNB3//GNG7//GNGT2//IBSP//IGF1R//IGF2//ITGA2B//ITGA7//LAMA4//LAMB4//LPAR4//NOS3//PCK1//PDGFRA//PGF//PIK3CA//PPP2R2C//THBS2//THBS3
hsa04510	Focal adhesion	http://www.genome.jp/kegg-bin/show_pathway?hsa04510+859+1278+1280+1287+1299+1311+1950+3381+3480+3674+3679+3910+22798+4633+5156+5228+5290+5582+7058+7059	0.000419111	20	350	200	8050	0.0357292	3.37767	0.057143	CAV3//COL1A2//COL2A1//COL4A5//COL9A3//COMP//EGF//IBSP//IGF1R//ITGA2B//ITGA7//LAMA4//LAMB4//MYL2//PDGFRA//PGF//PIK3CA//PRKCG//THBS2//THBS3
hsa04613	Neutrophil extracellular trap formation	http://www.genome.jp/kegg-bin/show_pathway?hsa04613+718+2359+440093+9759+221613+8335+8347+8970+8340+8352+8353+8356+8359+8366+8363+3674+5290+5582	0.00133565	18	350	188	8050	0.0910913	2.87431	0.051429	C3//FPR3//H3F3C//HDAC4//HIST1H2AA//HIST1H2AB//HIST1H2BC//HIST1H2BJ//HIST1H2BL//HIST1H3C//HIST1H3E//HIST1H3J//HIST1H4A//HIST1H4B//HIST1H4J//ITGA2B//PIK3CA//PRKCG
hsa05034	Alcoholism	http://www.genome.jp/kegg-bin/show_pathway?hsa05034+2354+2784+2788+2793+440093+9759+221613+8335+8347+8970+8340+8352+8353+8356+8359+8366+8363	0.00279236	17	350	185	8050	0.158699	2.55403	0.048571	FOSB//GNB3//GNG7//GNGT2//H3F3C//HDAC4//HIST1H2AA//HIST1H2AB//HIST1H2BC//HIST1H2BJ//HIST1H2BL//HIST1H3C//HIST1H3E//HIST1H3J//HIST1H4A//HIST1H4B//HIST1H4J
hsa00590	Arachidonic acid metabolism	http://www.genome.jp/kegg-bin/show_pathway?hsa00590+242+2053+2678+2882+8681+5320+8605+8398	0.00462559	8	350	61	8050	0.225332	2.33483	0.022857	ALOX12B//EPHX2//GGT1//GPX7//JMJD7-PLA2G4B//PLA2G2A//PLA2G4C//PLA2G6
hsa04014	Ras signaling pathway	http://www.genome.jp/kegg-bin/show_pathway?hsa04014+1950+2246+2323+4303+2784+2788+2793+3480+3481+8681+5156+5228+5290+5320+8605+8398+5582+100271927	0.0117098	18	350	231	8050	0.458762	1.93145	0.051429	EGF//FGF1//FLT3LG//FOXO4//GNB3//GNG7//GNGT2//IGF1R//IGF2//JMJD7-PLA2G4B//PDGFRA//PGF//PIK3CA//PLA2G2A//PLA2G4C//PLA2G6//PRKCG//RASA4B
hsa04514	Cell adhesion molecules	http://www.genome.jp/kegg-bin/show_pathway?hsa04514+57863+940+947+923+1000+137075+9074+3127+4359+22871+54413+4897+6693	0.0121081	13	350	148	8050	0.458762	1.91692	0.037143	CADM3//CD28//CD34//CD6//CDH2//CLDN23//CLDN6//HLA-DRB5//MPZ//NLGN1//NLGN3//NRCAM//SPN
hsa00140	Steroid hormone biosynthesis	http://www.genome.jp/kegg-bin/show_pathway?hsa00140+1645+1646+1588+9420+8630+7923+6820	0.0160291	7	350	61	8050	0.516627	1.79509	0.02	AKR1C1//AKR1C2//CYP19A1//CYP7B1//HSD17B6//HSD17B8//SULT2B1
hsa05032	Morphine addiction	http://www.genome.jp/kegg-bin/show_pathway?hsa05032+157+2564+2784+2788+2793+50940+5142+8622+5582	0.0170122	9	350	91	8050	0.516627	1.76924	0.025714	ADRBK2//GABRE//GNB3//GNG7//GNGT2//PDE11A//PDE4B//PDE8B//PRKCG
hsa05412	Arrhythmogenic right ventricular cardiomyopathy	http://www.genome.jp/kegg-bin/show_pathway?hsa05412+487+27092+59284+1000+3674+3679+6932+83439	0.0181804	8	350	77	8050	0.516627	1.7404	0.022857	ATP2A1//CACNG4//CACNG7//CDH2//ITGA2B//ITGA7//TCF7//TCF7L1
hsa00592	alpha-Linolenic acid metabolism	http://www.genome.jp/kegg-bin/show_pathway?hsa00592+8681+5320+8605+8398	0.0215523	4	350	25	8050	0.559926	1.66651	0.011429	JMJD7-PLA2G4B//PLA2G2A//PLA2G4C//PLA2G6
hsa04926	Relaxin signaling pathway	http://www.genome.jp/kegg-bin/show_pathway?hsa04926+59+1278+1281+1287+2784+2788+2793+4313+4318+4846+5290	0.0244955	11	350	129	8050	0.559926	1.61091	0.031429	ACTA2//COL1A2//COL3A1//COL4A5//GNB3//GNG7//GNGT2//MMP2//MMP9//NOS3//PIK3CA
hsa00564	Glycerophospholipid metabolism	http://www.genome.jp/kegg-bin/show_pathway?hsa00564+1606+8526+55224+2819+8681+162466+5320+8605+8398	0.0262722	9	350	98	8050	0.559926	1.5805	0.025714	DGKA//DGKE//ETNK2//GPD1//JMJD7-PLA2G4B//PHOSPHO1//PLA2G2A//PLA2G4C//PLA2G6
hsa05231	Choline metabolism in cancer	http://www.genome.jp/kegg-bin/show_pathway?hsa05231+1606+8526+1950+8681+5156+5290+8605+5582+6580	0.0262722	9	350	98	8050	0.559926	1.5805	0.025714	DGKA//DGKE//EGF//JMJD7-PLA2G4B//PDGFRA//PIK3CA//PLA2G4C//PRKCG//SLC22A1
hsa04061	Viral protein interaction with cytokine and cytokine receptor	http://www.genome.jp/kegg-bin/show_pathway?hsa04061+57007+6352+2826+1232+6387+8809+53833+27178+7133	0.0294694	9	350	100	8050	0.574003	1.53063	0.025714	ACKR3//CCL5//CCR10//CCR3//CXCL12//IL18R1//IL20RB//IL37//TNFRSF1B
hsa05165	Human papillomavirus infection	http://www.genome.jp/kegg-bin/show_pathway?hsa05165+525+1278+1280+1287+1299+1311+1950+54626+3381+3674+3679+3910+22798+55534+4242+4599+5290+5522+6932+83439+7058+7059	0.0307801	22	350	331	8050	0.574003	1.51173	0.062857	ATP6V1B1//COL1A2//COL2A1//COL4A5//COL9A3//COMP//EGF//HES2//IBSP//ITGA2B//ITGA7//LAMA4//LAMB4//MAML3//MFNG//MX1//PIK3CA//PPP2R2C//TCF7//TCF7L1//THBS2//THBS3
hsa05146	Amoebiasis	http://www.genome.jp/kegg-bin/show_pathway?hsa05146+1278+1281+1287+3593+3910+22798+5290+5582+6317	0.0329297	9	350	102	8050	0.574003	1.48241	0.025714	COL1A2//COL3A1//COL4A5//IL12B//LAMA4//LAMB4//PIK3CA//PRKCG//SERPINB3
hsa04340	Hedgehog signaling pathway	http://www.genome.jp/kegg-bin/show_pathway?hsa04340+157+91653+2737+64399+5727+57758	0.0337465	6	350	56	8050	0.574003	1.47177	0.017143	ADRBK2//BOC//GLI3//HHIP//PTCH1//SCUBE2
hsa00591	Linoleic acid metabolism	http://www.genome.jp/kegg-bin/show_pathway?hsa00591+8681+5320+8605+8398	0.0353491	4	350	29	8050	0.574003	1.45162	0.011429	JMJD7-PLA2G4B//PLA2G2A//PLA2G4C//PLA2G6
hsa04370	VEGF signaling pathway	http://www.genome.jp/kegg-bin/show_pathway?hsa04370+8681+4846+5290+8605+5582+56848	0.0420757	6	350	59	8050	0.648707	1.37597	0.017143	JMJD7-PLA2G4B//NOS3//PIK3CA//PLA2G4C//PRKCG//SPHK2
hsa03320	PPAR signaling pathway	http://www.genome.jp/kegg-bin/show_pathway?hsa03320+9370+364+948+2167+5105+5346+729359	0.0437544	7	350	75	8050	0.648707	1.35898	0.02	ADIPOQ//AQP7//CD36//FABP4//PCK1//PLIN1//PLIN4
