# Supplementary material for: ETS-1-activated LINC01016 over-expression promotes tumor progression via suppression of RFFL-mediated DHX9 ubiquitination degradation in breast cancers
Source: Cell Death Dis. 2023 Aug 8;14(8):507. doi: 10.1038/s41419-023-06016-3 (PMC10406855; doi:10.1038/s41419-023-06016-3)
Supplement: Supplementary file 6 — western blots [file 41419_2023_6016_MOESM6_ESM.zip]

Archive with 108 entries (84 files):
- breast cancer  WB/
- breast cancer  WB/Figure 4A/
- breast cancer  WB/Figure 4A/MDA-MB-231.tif
- breast cancer  WB/Figure 4A/MDA-MB-468.tif
- breast cancer  WB/Figure 4B/
- breast cancer  WB/Figure 4B/DHX9  MDA-MB-231  (1-3);MDA-MB-468 (4-6).tif
- breast cancer  WB/Figure 4B/GADPH  MDA-MB-231(1-3);MDA-MB-468(4-6).tif
- breast cancer  WB/Figure 4C/
- breast cancer  WB/Figure 4C/Figure 4C.png
- breast cancer  WB/Figure 4D/
- breast cancer  WB/Figure 4D/231    DHX9.tif
- breast cancer  WB/Figure 4D/231   GADPH.tif
- breast cancer  WB/Figure 4D/468   DHX9.tif
- breast cancer  WB/Figure 4D/468  GADPH.tif
- breast cancer  WB/Figure 5A/
- breast cancer  WB/Figure 5A/DHX9  si-01016   MDA-MB-231,468  (5-8).png
- breast cancer  WB/Figure 5A/GADPH  si-01016   MDA-MB-231,468  (5-8).tif
- breast cancer  WB/Figure 5B/
- breast cancer  WB/Figure 5B/231cell  si-LICN 01016 DHX9(1-7).tif
- breast cancer  WB/Figure 5B/231cell  si-LICN 01016 GADPH(1-7).tiff
- breast cancer  WB/Figure 5B/231cell  si-NC DHX9(1-7).tif
- breast cancer  WB/Figure 5B/231cell  si-NC GADHP(1-7).tiff
- breast cancer  WB/Figure 5B/468 cell  si-LICN 01016 DHX9(1-7).tif
- breast cancer  WB/Figure 5B/468cell  si-LINC01016 GADHP(1-7).tif
- breast cancer  WB/Figure 5B/468cell  si-NC DHX9(1-7).tif
- breast cancer  WB/Figure 5B/468cell  si-NC GADHP(1-7).tiff
- breast cancer  WB/Figure 5C/
- breast cancer  WB/Figure 5C/DHX9  231cell  (1-4).jpg
- breast cancer  WB/Figure 5C/DHX9  468cell   (5-8).tif
- breast cancer  WB/Figure 5C/GADPH 231cell (1-4).tif
- breast cancer  WB/Figure 5C/GADPH 468 cell (5-8).Tif
- breast cancer  WB/Figure 5D/
- breast cancer  WB/Figure 5D/231  GADPH.tif
- breast cancer  WB/Figure 5D/231 DHX9.tif
- breast cancer  WB/Figure 5D/231cell DHX9.jpg
- breast cancer  WB/Figure 5D/468 DHX9.tif
- breast cancer  WB/Figure 5D/468 GADPH.tif
- breast cancer  WB/Figure 5D/468cell   DHX9.tif
- breast cancer  WB/Figure 5E/
- breast cancer  WB/Figure 5E/Figure 5E.tif
- breast cancer  WB/Figure 5F/
- breast cancer  WB/Figure 5F/IP  RFFL/
- breast cancer  WB/Figure 5F/IP  RFFL/IP RFFL,  DHX9  231cell (1-3),468cell(4-6).jpg
- breast cancer  WB/Figure 5F/IP  RFFL/IP RFFL,  RFFL  231cell (1-3),468cell(4-6).tif
- breast cancer  WB/Figure 5F/IP DHX9/
- breast cancer  WB/Figure 5F/IP DHX9/IP DHX9,  DHX9  231cell (1-3),468cell(4-6).jpg
- breast cancer  WB/Figure 5F/IP DHX9/IP DHX9,  RFFL  231cell (1-3),468cell(4-6).jpg
- breast cancer  WB/Figure 5G/
- breast cancer  WB/Figure 5G/231,468   DHX9    1-4.tif
- breast cancer  WB/Figure 5G/231,468   tubulin  1-4.tif
- breast cancer  WB/Figure 5G/231,468  RFFL  1-4.tif
- breast cancer  WB/Figure 5H/
- breast cancer  WB/Figure 5H/DHX9.tif
- breast cancer  WB/Figure 5H/IP DHX9  HA 231,468cell.tif
- breast cancer  WB/Figure 5H/input   RFFL.tif
- breast cancer  WB/Figure 5H/input  tubulin.jpg
- breast cancer  WB/Figure 5H/input DHX9.jpg
- breast cancer  WB/Figure 5I/
- breast cancer  WB/Figure 5I/DHX9   231cell(1-4),468cell(5-8).jpg
- breast cancer  WB/Figure 5I/RFFL   231cell(1-4),468cell(5-8).jpg
- breast cancer  WB/Figure 5I/Tubulin   231cell(1-4),468cell(5-8).jpg
- breast cancer  WB/Figure 5J/
- breast cancer  WB/Figure 5J/DHX9    231cell  (1-6).tif
- breast cancer  WB/Figure 5J/DHX9    468cell  (1-6).tif
- breast cancer  WB/Figure 5J/RFFL    231cell  (1-6).tiff
- breast cancer  WB/Figure 5J/RFFL    468cell  (1-6).Tif
- breast cancer  WB/Figure 5J/Tubulin    231cell  (1-6).Tif
- breast cancer  WB/Figure 5J/Tubulin    468cell  (1-6).tif
- breast cancer  WB/Figure 5K/
- breast cancer  WB/Figure 5K/DHX9  231cell (1-4),468 cell(5-8).jpg
- breast cancer  WB/Figure 5K/RFFL  231cell (1-4),468 cell(5-8).tif
- breast cancer  WB/Figure 5K/input  DHX9  231cell (1-4),468 cell(5-8).jpg
- breast cancer  WB/Figure 5K/input  RFFL 231cell (1-4),468 cell(5-8).jpg
- breast cancer  WB/Figure 5K/input  Tubulin,231cell (1-4),468 cell(5-8).tif
- breast cancer  WB/Figure 5L/
- breast cancer  WB/Figure 5L/DHX9-231.jpg
- breast cancer  WB/Figure 5L/DHX9-468.jpg
- breast cancer  WB/Figure 5L/GAPDH-231.jpg
- breast cancer  WB/Figure 5L/GAPDH-468.jpg
- breast cancer  WB/Figure 5M/
- breast cancer  WB/Figure 5M/AKT 231cell (1-2);468cell(3-4).tif
- breast cancer  WB/Figure 5M/DHX9 231cell (1-2);468cell(3-4).jpg
- breast cancer  WB/Figure 5M/GADPH231cell (1-2);468cell(3-4).tif
- breast cancer  WB/Figure 5M/MMP9 231cell (1-2);468cell(3-4).tif
- breast cancer  WB/Figure 5M/bcl-2 231cell (1-2);468cell(3-4).tif
- breast cancer  WB/Figure 5M/p-AKT 231cell (1-2);468cell(3-4).jpg
- breast cancer  WB/Figure 5N/
- breast cancer  WB/Figure 5N/231cell/
- breast cancer  WB/Figure 5N/231cell/AKT  231cell (1-4).jpg
- breast cancer  WB/Figure 5N/231cell/DHX9  231cell (1-4).tif
- breast cancer  WB/Figure 5N/231cell/GADPH  231cell (1-4).jpg
- breast cancer  WB/Figure 5N/231cell/MMP9  231cell (1-4).jpg
- breast cancer  WB/Figure 5N/231cell/bcl-2  231cell (1-4).jpg
- breast cancer  WB/Figure 5N/231cell/p-AKT  231cell (1-4).tif
- breast cancer  WB/Figure 5N/468 cell/
- breast cancer  WB/Figure 5N/468 cell/AKT  468cell (5-8).jpg
- breast cancer  WB/Figure 5N/468 cell/DHX9  468cell (5-8).tif
- breast cancer  WB/Figure 5N/468 cell/GADPH  468cell (5-8).tif
- breast cancer  WB/Figure 5N/468 cell/MMP9  468cell (5-8).jpg
- breast cancer  WB/Figure 5N/468 cell/bcl-2  468cell (5-8).tif
- breast cancer  WB/Figure 5N/468 cell/p-AKT  468cell (5-8).jpg
- breast cancer  WB/Figure 6J/
- breast cancer  WB/Figure 6J/AKT 1-2.jpg
- breast cancer  WB/Figure 6J/BCL-2  1-2.jpg
- breast cancer  WB/Figure 6J/DHX9   1-2.jpg
- breast cancer  WB/Figure 6J/GADPH  1-2.jpg
- breast cancer  WB/Figure 6J/MMP-9  1-2.jpg
- breast cancer  WB/Figure 6J/p-AKT  1-2.jpg
